# Supplementary material for: Identification of Sulfate Transporter Genes in Broussonetia papyrifera and Analysis of Their Functions in Regulating Selenium Metabolism
Source: Plants (Basel). 2025 Sep 27;14(19):2995. doi: 10.3390/plants14192995 (PMC12525679; doi:10.3390/plants14192995)
Supplement: Supplementary file 1 [file plants-14-02995-s001.zip › Table S1 qRT-PCR Primer.xlsx]

## Sheet: Sheet1
Primer information used in qRT-PCR experiment.
Primer ID	Sequence(5' to 3')	Tm
BpSULTR1.1-F	GACAATGGAGGAAGCGAGCGATAC	59.5ºC
BpSULTR1.1-R	CGGAGAGGGTCATCAGCAAAGAAAG	59.2ºC
BpSULTR1.2-F	GAGTGGACGAGTTACTGATGAGTTCAA	57.8ºC
BpSULTR1.2-R	CTGACCTTGTGAATGTGCGGAAAC	58.9ºC
BpSULTR2.1-F	CCAGTCTCAGCATTCCTCAGAGTATTG	58.5ºC
BpSULTR2.1-R	CATTAGAGCATAAATTAGAGGTGGCACAAC	57.7ºC
BpSULTR2.2-F	GCCCAATACGACTCCAAAGAGAACT	58.5ºC
BpSULTR2.2-R	GGTTGTCATCGAGCATTTCCATGTC	58.1ºC
BpSULTR3.1-F	GTCCCACCTTTGATTTATGCGATGATG	58.1ºC
BpSULTR3.1-R	ACATAGAAGCCGTGAGAAGTGAAGC	58.8ºC
BpSULTR3.2-F	GCTGTCGGTTCGCTTCTAATAGGA	58.5ºC
BpSULTR3.2-R	GCGGTGATAGCCAACTGTAGGTAG	58.7ºC
BpSULTR3.3-F	GAAACTCCACTCAAGTCCGACCAC	59.4ºC
BpSULTR3.3-R	GGAAGAACGTCTCCTTCAGATCCG	58.9ºC
BpSULTR3.4-F	TCAGTATGTGTTCCCTATTCTCCAATGG	57.7ºC
BpSULTR3.4-R	GATGGCTAAACTGGCAATGGTGAG	58.0ºC
BpSULTR4.1-F	GACTTCCAAGGTCCAGAGCATGAC	59.4ºC
BpSULTR4.1-R	CGCCATTTGTAGGTCCGAATCCAG	59.9ºC
BpUbiquitin-F	TGTTGACTTCTCTGAACCACTGACC	58.3ºC
BpUbiquitin-R	CTCTTCTCCAATCCAGCATCATCCA	58.2ºC
AtPP2A-F	GCACCCTGTTCTTCTTACCGAG	57.3ºC
AtPP2A-R	AGTAAGGTCACGTCCAGCAAGG	58.7ºC
AtSMT1-F	GATGCGTATGGATGCTACAA	52.2ºC
AtSMT1-R	GATAACGCCGAACATCAGAA	52.7ºC
AtSMT2-F	GGTTGGAGTTGCTCCTAAAG	53.2ºC
AtSMT2-R	GATTATTTGACCAGAGGAGGTC	52.6ºC
AtSMT3-F	TTCCCACAATACACCTTTGTAA	52.0ºC
AtSMT3-R	CTATTCCTCTGCTTCTCTCTTTC	52.5ºC
AtAPR1-F	CTTCGTCTTCTGGGATCATAAA	52.1ºC
AtAPR1-R	GACACAGGAGCAACATGAA	52.7ºC
AtAPR2-F	GAACAAGGGTTTGTTCTCATTC	52.1ºC
AtAPR2-R	GTCTTTCCTCTGTCCTGTAATC	52.5ºC
AtAPR3-F	TCACTGGTCAGAGGAAAGA	52.5ºC
AtAPR3-R	CTACCAACTCCACCATCTAATC	52.4ºC
AtHMT1-F	CGTGATAGATTCTGGGAGAAAG	52.3ºC
AtHMT1-R	TAAGCACCATAGCTTCCAATAG	51.9ºC
AtHMT2-F	CGGAATCTGGTGCTGATTTA	55.7ºC
AtHMT2-R	GAATCTTCACATCTCCCTCTTC	52.3ºC
AtHMT3-F	AATCTGGAGCCGACCTAATA	54.7ºC
AtHMT3-R	GAGAACCATGCCGGAATATC	53.2ºC
AtSAM1-F	ACTGTTGACTACGAGAAGATTG	53.9ºC
AtSAM1-R	GTTGACTAGGACTTTGCATTTG	51.9ºC
AtSAM2-F	ACCAATCATCCCAGAGAAATAC	52.2ºC
AtSAM2-R	TCCAGTTAAACCAGCATCAC	52.4ºC
AtSAM3-F	GAAGGGACGATGCTGATTT	54.6ºC
AtSAM3-R	GGACAGAAGTGAAACAGAGG	52.9ºC
AtSAM4-F	GCCTGAAGATATTGGTGCTGGTGAT	58.9ºC
AtSAM4-R	GCTTGGTGGCTAGGACATGAGTC	59.3ºC
AtNiFS-F	GGTGGTTGATGTCCAGAAG	53.1ºC
AtNiFS-R	GGAGGCATGGAATGTAGAAG	52.9ºC
AtMMT1-F	GCTCGGATCTTCTTGTCTGACATCTAC	58.4ºC
AtMMT1-R	CCTGGACTGAAAGCCTTCGTATTGAT	58.5ºC
